# Supplementary material for: A social ecological approach to identify the barriers and facilitators to COVID-19 vaccination acceptance: A scoping review
Source: PLoS One. 2022 Oct 3;17(10):e0272642. doi: 10.1371/journal.pone.0272642 (PMC9529136; doi:10.1371/journal.pone.0272642)
Supplement: S3 Table — (XLSX) [file pone.0272642.s003.xlsx]

## Sheet: S3 Table
					Intrapersonal		Interpersonal		Institutional		Community		Public Pol;icy
Auithor, Year	Title	Country	Acceptance Rate (%) (Overall)	Hesitancy Rate (%) (Overall)	Barrier	Facilitator	Barrier	Facilitator	Barrier	Facilitator	Barrier	Facilitator	Barrier	Facilitator
Liu et al., 2021	Factors associated with the willingness and acceptance of SARS-CoV-2 vaccine from adult subjects in China	China	Willing to: 81.3	No: 18.7	male. younger 18-30, Henan province, non medical staff, believed that might be unsafe worried about side effects fear of injections belief in natural or traditional therapies general opposition to vaccination religious reasons being a student	Bachelor's degree and higher, female, those above 30, Jiangsu province, medical staff,willing to novel coronavirus vaccine inoculation,, those with chronic diseases,vaccine could protect themselves and others,	N/A	N/A	was not recommended by the health authorities	N/A	no need to get vaccinated if other people had been vaccinate	N/A	N/A	N/A
Daly & Robinson, 2021	Willingness to Vaccinate Against COVID-19 in the U.S.: Representative Longitudinal Evidence From April to October 2020	USA	willing to : October = 53.6%	Undecided: October = 14.4% unwilling to:: October = 32%	Time (fewer people were willing to vaccinate in October compared to April) Without college degree Black Female Concerned about lasting health problems resulting from the vaccine	65 and above were less likely to be undecided or unwilling to vaccinate compared to 18-34 50-64 were less likely to be unwilling to vaccinate compared to 18-34 Middle income were less likely to be undecided on being vaccinated compared to low income High income were less likely to be undecided or unwilling to be vaccinated compared to low income Those with chronic condition were less likely to be…	N/A	N/A	N/A	Agree that vaccine would be effective if approved by FDA or CDC.	N/A	N/A	N/A	N/A
Cordina et al., 2021	Attitudes towards COVID-19 vaccination, vaccine hesitancy and intention to take the vaccine	Study 1: Malta Study 2: International	Willing to: 51	Unsure: 32.6 Not willing: 15.6	Belief that COVID-19 vaccine may not be safe Fear of injection Want more information about COVID-19 vaccine Not willing to be among the first to take the vaccine Bad experience with vaccines Unsure if COVID-19 vaccine will give the necessary immunity Afraid of unknown side effects Against vaccines in general Believe in natural and traditional remedies Females	Male Believe that vaccination will help protect people against COVID-19 Over 60 (compared to those 30-39 and 40-49) Had flu jab last year Both unsure and willing to give COVID-19 vaccine to children Willing to encourage COVID-19 vaccine for elderly parents	N/A	Giving importance to the opinion of family and friends	N/A	Giving importance to the opinion of health professionals	N/A	N/A	N/A	N/A
Benis et al., 2021	Reasons for taking the COVID-19 vaccine by US social media users	USA	Yes for intention: 81.5%	Maybe: 8.8% No: 9.7%	Female Having at least 3 children Without a college degree Being an ethnic minority Disagrees that being vaccinated is a civic responsibility	Self or relative at high risk for COVID-19 complication Feel the need to protect family and relatives Civiv responsibility Worry about COVID-19 Innovative technology for vaccine middle-aged	N/A	N/A	Lack confidence in pharmaceutical industry Lack confidence in healthcare providers	High confidence in healthcare system	N/A	N/A	N/A	Vaccines being free
Allington et al., 2021	Coronavirus conspiracy suspicions, general vaccine attitudes, trust, and coronavirus information source as predictors of vaccine hesitancy among UK residents during the COVID-19 pandemic	UK	Certain and very likely: 54%	Fairly likely, Not very likely, Not at all likely, Definitely not, Don’t know-not differentialted: 46%	Age (younger age = higher hesitancy) Female Non-white Low perceived risk from COVID-19 Conspiracy suspicion	Education (higher education = lower hesitancy) Income (higher income = lower hesitancy) General attitude to vaccines (good attitude = lower hesitancy)	N/A	N/A	Social media (e.g. YouTube, Facebook, WhatsApp, Twitter) associated with higher hesitancy	Legacy media (e.g. TV, radio, newspapers, magazines) associated with lower hesitancy Trust in scientist and medical professionals, Trust in government	N/A	N/A	N/A	N/A
Radic et al., 2021	Intention to take covid-19 vaccine as a precondition for international travel: Application of extended norm-activation model	South East Asia, China, Africa, South Asia, North America, Europe, Central/South America, Aus/NZ	N/A	N/A	N/A	personal norm (obligation to take vaccines due to international travelling)	N/A	N/A	N/A	Mass media coverage	N/A	N/A	N/A	N/A
Gerussi et al., 2021	Vaccine hesitancy among italian patients recovered from covid-19 infection towards influenza and sars-cov-2 vaccination	Italy	N/A	overall undecided: 34.2% overall reluctant to receive vaccine: 24.9%	Not age differentiated: considered themselves not to need the vaccination according to their young age, health status or believed immunisation due to previous COVID-19 disease, doubts on vaccine efficacy, fear, no-vax attitude, previous vaccine adverse reactions, don't know (32.9% used this as a reason), female	male (more positive attitude towards COVID-19 vaccine, >65, those who previously received influenza immunisation, those working in contact with the public	N/A	N/A	lack of public data of vaccines under development (during time of survey)	N/A	N/A	N/A	N/A	N/A
Eguia et al., 2021	Spain's hesitation at the gates of a covid-19 vaccine	Spain	Yes: 77.56%	No: 22.43%	Believe COVID-19 vaccine is not effective, safe, or have adverse effects Believe vaccines in general are harmful Does not think COVID-19 exist Think they are immunity as they already had COVID-19 Have chronic disease for which the vaccine is not recommended Think there are nanorobots in COVID-19 vaccines	Work in healthcare	N/A	N/A	Think COVID-19 vaccines are not safe due to speed Think there is a lack of evidence for COVID-19 vaccine	N/A	N/A	N/A	N/A	N/A
Gramacho & Turgeon, 2021	When politics collides with public health: COVID-19 vaccine country of origin and vaccination acceptance in Brazil	Brazil	No country of vaccine origin specified: Very likely:63% Somewhat likely: 25%	Slightly likely & not likely: 25% (no country of vaccine origin specified)	Bolsonaro supporters are less likely to vaccinate when compared to respondents who are less supportive of him	N/A	N/A	N/A	vaccine acceptance decreases from the moment that a country of origin is mentioned	N/A	N/A	N/A	N/A	N/A
Kaplan & Milstein, 2021	Influence of a COVID-19 vaccine's effectiveness and safety profile on vaccination acceptance	USA	N/A	N/A	serious adverse reactions Favoring Trump as Presidential candidate	low risk of serious adverse reactions those favouring Biden in 2020 presidential race	N/A	N/A	N/A	N/A	N/A	N/A	Trump endorsed vaccine	Fauci endorsed vaccine (Biden voters)
Lueck & Spiers, 2021	Which Beliefs Predict Intention to Get Vaccinated against COVID-19? A Mixed-Methods Reasoned Action Approach Applied to Health Communication	USA	N/A	N/A	stronger perceptions of autonomy	instrumental attitude (outcome expectation), experiential attitude, perceived capacity(need to travel to specific sites for vaccination), Achieving peace of mind	N/A	Normative influences: Family and friends who share the same views/beliefs	N/A	N/A	N/A	N/A	N/A	N/A
Batty et al., 2021	Pre-pandemic Cognitive Function and COVID-19 Vaccine Hesitancy: Cohort Study	UK	N/A	unlikely and very unlikely: 17.2%	Young age Female Ethnic minority Less educated Less likely to have somatic morbidities or live with someone who has Psychological distress Lower general cognitive ability scores	N/A	N/A	N/A	N/A	N/A	N/A	N/A	N/A	N/A
Yin et al., 2021	Unfolding the Determinants of COVID-19 Vaccine Acceptance in China	China	N/A	N/A	N/A	Inactivated vaccines	N/A	N/A	N/A	N/A	N/A	N/A	N/A	N/A
Praveen et al., 2021	Analyzing the attitude of Indian citizens towards COVID-19 vaccine - A text analytics study	India	N/A	Neutral: 47%	Fear over health, allergic reactions, fear of death, skepticism over vaccine trials, COVID-19 being exaggerated,	N/A	N/A	N/A	negative feeling towards Pharma companies, doubt regarding data on various vaccines, rush in providing the vaccine, Skepticism over the nationality of the vaccine	N/A	N/A	N/A	N/A	N/A
Kumari et al., 2021	Knowledge, barriers and facilitators regarding COVID-19 vaccine and vaccination programme among the general population: A cross-sectional survey from one thousand two hundred and forty-nine participants	India	83.6 (strongly agree + agree)	Neither agree nor disagree: 10.75 Disagree + strongly disagree: 5.65	concerns about availability of the vaccine, about faultiness of the vaccine, unforeseen future side-effects of the vaccine	Higher age and SES Believing vaccine is harmless Vaccine benefits outweigh risks Getting vaccinated is a societal responsibility Belief that vaccine will eradicate COVID-19 Sufficient data is available about the vaccine	N/A	Role models getting vaccinated Many people around getting vaccinated	pharmaceutical gains rapid development of vaccines	N/A	N/A	N/A	N/A	N/A
Machida et al., 2021	Acceptance of a covid-19 vaccine in japan during the covid-19 pandemic	Japan	Likely: 62.1%	Unlinkely: 37.9%	female, younger age (20-49), with no underlying disease, not married, with a low educational level, and a low annual personal income	Men, aged 65 years and older, with underlying diseases, married, with a high educational level, and a high annual personal income, perceived high effectiveness of the vaccine, high willingness to protect others by vaccinating self, perceived high safety of the vaccines, high vaccination accessibility	N/A	N/A	N/A	N/A	N/A	N/A	N/A	N/A
Biasio et al., 2021	Italian adults' likelihood of getting covid-19 vaccine: A second online survey	Italy	Willing to receive Yes: 91% (Jan 2021)	N/A	N/A	Female Positive opinion about vaccine (i.e. think vaccines are safe and do not think that they do not have to vaccinate because of natural immunity)	N/A	N/A	N/A	N/A	N/A	N/A	N/A	N/A
Paul et al., 2020	Attitudes towards vaccines and intention to vaccinate against COVID-19: Implications for public health communications	UK	Very likely:64%	Unsure: 23% Very lunikely: 14%	Negative attitudes towards vaccines across all four domains (most strongly concerns about unforeseen side effects and mistrust in the benefit of vaccines), Strong and intermediate levels of mistrust of vaccine benefits worries about unforeseen effect, strong preference for natural immunity,Poor compliance with COVID-19 guidelines and low knowledgeabout COVID-19, those who did not received flu sho…	N/A	N/A	N/A	concerns about commercial profiteering	N/A	N/A	N/A	N/A	N/A
Sallam et al., 2021	High rates of covid-19 vaccine hesitancy and its association with conspiracy beliefs: A study in jordan and kuwait among other arab countries	Jordan, Kuwait, Saudi Arabia, others	Yes: Overall:29.4% Jordan-28.4%, Kuwait 23.6%, Saudi Arabia-31.8%, Others-41.5%	No: Jordan-71.6%, Kuwait-76.4%, Saudi Arabia-68.2%, Others-58.5%	Conspiracy beliefs: man-made disease made to force everyone to get the vaccine, COVID-19 vaccine is a way to implant microchips into people to control them, will cause infertility, beliefs in conspiracy theories	male, higher educational level and history of chronic disease	N/A	N/A	N/A	N/A	N/A	N/A	N/A	N/A
Zampetakis & Melas, 2021	The health belief model predicts vaccination intentions against COVID-19: A survey experiment approach	Greece	N/A	N/A	N/A	perceived severity of the disease is high perceived benefits from the vaccination are high perceived susceptibility after having the new vaccine is low perceived barriers for the vaccination procedure are low Gender (male had higher intentions) risk-taking propensity (high) acquiring resources mindset	N/A	N/A	N/A	N/A	N/A	N/A	N/A	N/A
Meier et al., 2021	Predictors of the intention to receive a SARS-CoV-2 vaccine	USA	N/A	N/A	N/A	Perceived vulnerability to COVID-19, having a more liberal political orientation, had flu vaccination, non-Black race, male gender, and a lower naturalness bias	N/A	N/A	N/A	N/A	N/A	N/A	N/A	N/A
Al-Qerem & Jarab, 2021	COVID-19 Vaccination Acceptance and Its Associated Factors Among a Middle Eastern Population	Jordan	Yes: 36.8%	Not sure: 26.4% No: 36.8%	Female Married Having children Diploma degree Concerns about vaccine efficacy and its newness Do not take vaccines at all Need for additional information Conspiracy theory (chip to control)	Work/study in medical field Wore face masks and use detergents Did not consume vitamin C to protect from COVID-19 Perceived seriousness of COVID-19 University student Not married	N/A	Knowing someone infected with COVID-19	Lack of trust (government, pharmaceutical, the vaccine)	N/A	N/A	N/A	Believe vaccines might be approved quickly due to political pressure	N/A
Alfageeh et al., 2021	Acceptability of a covid-19 vaccine among the saudi population	Saudi Arabia	48.4% (if free)	No: 51.6%	Previously refused physician-recommended vaccination	Male Higher income level (more than 30,000 SAR) Living in the South Previously received influenza vaccination Previously contracted or currently had COVID-19 Concern about contracting COVID-19 Support mandatory COVID-19 vaccination	N/A	N/A	N/A	N/A	N/A	N/A	N/A	N/A
Alabdulla et al., 2021	COVID-19 vaccine hesitancy and attitudes in Qatar: A national cross-sectional survey of a migrant-majority population	Qatar	Definitely: 44.66 Probably: 15.82	not sure: 19.79 probably not: 8.67 Definitely not: 11.07	Belief that there has been insufficient testing of COVID-19 vaccines View that natural exposure to germs and viruses gives the safest protection Female gender, being a native and being over 65 years of age	Took a flu vaccine in last 3 years Own understanding of the disease and vaccine	N/A	N/A	View that authorities are motivated by financial gain rather than health of people	N/A	N/A	N/A	N/A	N/A
Dorman et al., 2021	Factors Associated with Willingness to be Vaccinated Against COVID-19 in a Large Convenience Sample	USA	N/A	N/A	First responders Construction Maintenance and landscape Homemakers Housekeeping Cleaning and janitorial Retail and food service workers Someone who tends to calculate the risk and benefit of vaccination is unlikely to want to vaccinate	Willingness to vaccinate increase with age, except those 18-34 were more likely than those 35-54 Race (Asians most likely) Education (most and least educated more willing) Male, Retired persons, Students, Disabled, Unemployed, Healthcare workers, Office Professional, Technical workers, Educators Confidence with safety of vaccine Concern with protecting others by being vaccinated Believing COVID-1…	N/A	N/A	N/A	N/A	N/A	N/A	N/A	N/A
Craig 2021	United States COVID-19 Vaccination Preferences (CVP): 2020 Hindsight	USA	Yes: 61.06	Don’t know/not sure: 22.38 No: 16.5	Non-Hispanic White Male Aged 35-54 High school diploma or less Not in a critical population Not been quarantined For those who want proof of vaccination, not providing one decreases uptake	Education (Bachelors or more) Essential workers At increased risk (critical population)	N/A	N/A	N/A	N/A	N/A	N/A	For those who want to be vaccinated in a medical setting, vaccinating in a community setting decreases uptake (and vice versa, meaning those who want to be vaccinated in a community setting are less likely to accept vaccination in a medical setting)	N/A
Green et al., 2021	A study of ethnic, gender and educational differences in attitudes toward COVID-19 vaccines in Israel - implications for vaccination implementation policies	Israel	N.A	N/A	female, Arabs, younger age in general, Older female Arabs, lower education level, the belief that the gov-ernment actions were too lenient	male, Jews	N/A	frequency of socializing prior to the pandemic	the belief that the government actions were too lenient	N/A	N/A	N/A	N/A	N/A
Griffith et al., 2021	COVID-19 vaccine hesitancy in Canada: a content analysis of Tweets using the Theoretical Domains Framework	Canada	N/A	N/A	Safety: developed more quickly than other vaccines and not tested to the same rigorous extent as other, apprehension over serious side effects. Deficits in Medical and Epidemiologic Literacy: Concerning the Benefits of Vaccination (lack of knowledge on vaccines, herd immunity, vaccine would alter DNA, lack of vaccine for cancer, heart disease, AIDs was proof new virus could not be cured, viewed C…	N/A	N/A	N/A	Authority figures: mistrust toward the COVID-19vaccine resulting from Canadian and international authority, criticism towards public figures that took vaccines before frontline workers. Legal liability: mistrust toward vaccines that was based on reports of not being able to take legal action against drug companies if a person experiences any side effects. Medical Legacy: the legacy of harm caused…	N/A	N/A	N/A	Political skepticism: skepticism toward the political motivations behind vaccine development--belief in conspiracy theories: vaccine being a vehicle for exerting political control over citizens; vaccine was not tested enough due to political pressures to reopen. rumour about White House pressurising FDA, influence of big, government-backed Pharmaceutical companies	N/A
Yoda & Katsuyam, 2021	Willingness to receive covid-19 vaccination in japan	Japan	Yes: 65.7	Not Sure: 22 No: 12.3%	greatest amount of uncertainty: 20- to 29-year-olds and 40- to 49-year-olds; greatest unwillingness to vaccinate: 50-59 yrs old, those from central areas, potential side effects, vaccine might not be safe, dangerous to my health, vaccine may not be effective, thoughts that one can prevent COVID-19 with precautions other then vaccination, belief that one will not get infected, against vaccination …	men, oldest group over 70 (highest willingness), those with chronic diseases, those from rural areas, thought that vaccination was effective and a strong and preventable tool both for themselves and for the people around them, believe that they can return to life before the COVID_19 pandemic, thought there is no need for preventive actions after vaccination, thought that they have a high risk of …	N/A	because people around me are doing so	N/A	N/A	N/A	N/A	N/A	N/A
Chu & Liu, 2021	Integrating health behavior theories to predict American's intention to receive a COVID-19 vaccine	USA	N/A	N/A	Safety concerns of COVID-19 vaccines	Fear of COVID-19 Positive attitude towards COVID-19 vaccines Perceived community benefits Have taken other vaccines recently	N/A	Descriptive norms (i.e. believing people similar or important to you would get COVID-19 vaccine)	N/A	N/A	N/A	N/A	N/A	N/A
La Vecchia et al., 2020	Attitudes towards influenza vaccine and a potential COVID-19 vaccine in Italy and differences across occupational groups, September 2020	Italy	Yes: 20.4 Probably yes: 33.3	Probably no: 25.5 No: 20.7	N/A	55 and above more likely to accept Professionals, managers, teachers	N/A	N/A	N/A	N/A	N/A	N/A	N/A	N/A
Alqudeimat et al., 2021	Acceptance of a COVID-19 Vaccine and its Related Determinants among the General Adult Population in Kuwait	Kuwait	Definitely + probably will: 53.1	Probably will not: 21.3 Definitely will not: 25.6	Aged 55-64 showed least acceptance Jahra Governorate Retired Current smokers less likely to accept View vaccines to have health-related risks Think they are unlikely to contract COVID-19 infection Anticipate COVID-19 symptoms to be mild Think natural immunity following infection is better Concern about side effects Lack of information Concern about safety and efficacy	Male Aged 21-24 most accepting Non-Kuwaitis in Kuwait Farwaniya Governorate Physicians Former cigarette smokers more likely to accept compared to non-smokers Underweight, overweight, and obese more willing compared to those with normal weight Believe that vaccines do protect against infectious diseases Past history of receiving influenza vaccine Lower self-rated overall health Think they are like…	N/A	N/A	N/A	N/A	N/A	N/A	N/A	N/A
McPhedran & Toombs, 2021	Efficacy or delivery? An online Discrete Choice Experiment to explore preferences for COVID-19 vaccines in the UK	UK	77% (overall) 55+: 86%	7% (opted out of all six of the pairs of vaccines)	All: lower vaccine efficacy (50%), need two dose for full protection 55+: lower vaccine efficacy (50%)	All: higher vaccine efficacy (90%) 55+: higher vaccine efficacy (90%)	N/A	N/A	positive coverage on WhatsApp, blogs and social media (overall and 55+) All: if recommender is NHS 55+: if recommender is NHS	N/A	N/A	N/A	location of vaccination at mobile vaccination unit	location of vaccine administration at local GP surgery
Benham et al., 2021	Attitudes, current behaviours and barriers to public health measures that reduce COVID-19 transmission: A qualitative study to inform public health messaging	Canada	N/A	N/A	Wanting further scientific evidence on vaccine safety and efficacy Lack of confidence that a vaccine will work Lack of confidence that the vaccine would not do harm Having experienced side effects with the annual flu shot	Having taken regular annual flu vaccine Belief in a "need to restart to live like normal" Belief in "protecting yourself and everybody around you"	N/A	N/A	Lack of trust in authorities	N/A	N/A	N/A
Loomba et al., 2021	Measuring the impact of COVID-19 vaccine misinformation on vaccination intent in the UK and USA	USA, UK	pre-exposure: 54.1% (UK )and 42.5% (US) post-exposure: 48.6% (UK) and 39.8% (US)	pre exposure-unsure lean yes, lean no: 31.9, 8(UK), 30, 12.4 (US). post-exposure-unsure lean yes, lean no: 31.1, 11.3 (UK), 28.7, 14 (US)	exposure to misinformation	exposure to facts, would accept a vaccine if it meant protecting family, friends or at-risk groups, unemployed, other religious affiliation, Jewish	N/A	N/A	N/A	N/A	N/A	N/A	N/A	N/A
Bokemper et al., 2021	Timing of COVID-19 vaccine approval and endorsement by public figures	USA	N/A	N/A	N/A	N/A	N/A	N/A	N/A	N/A	N/A	N/A	Vaccine approved before US election	Positive endorsement by Dr Fauci Endorsement by Pelosi
Ditekemena et al., 2021	Covid-19 vaccine acceptance in the democratic republic of congo: A cross-sectional survey	Congo	Willing to: 55.9	N/A	Do not trust the COVID-19 vaccines (effectiveness and safety) Believe vaccine is made to kill people in Africa Believe vaccine is made to sterilize people Being a healthcare worker Region in Congo	Middle or high income level Having been tested for COVID-19 University educated Believe COVID-19 exists Have chronic disease Religion being Catholic, Protestant, Adventist, Pentecostal, Revival Region in Congo	N/A	N/A	N/A	N/A	N/A	N/A	N/A	N/A
Mercadante & Law,2020	Will they, or Won't they? Examining patients' vaccine intention for flu and COVID-19 using the Health Belief Model	USA	66.7	Will not get vaccine: 33.33%	aged 18-49 making less than $20,000 or an undisclosed income	N/A	not having anyone close to them directly affected by COVID-19	N/A	N/A	N/A	N/A	N/A	N/A	N/A
Freeman et al., 2020	COVID-19 Vaccine Hesitancy in the UK: The Oxford Coronavirus Explanations, Attitudes, and Narratives Survey (OCEANS) II	UK	71.1 (willing to be vaccinated)	16.6 (very unsure) 11.7 (strongly hesitant)	lower age, female gender, lower education, lower income, black and mixed ethnici-ties, unemployed, less following of all guidelines and less likelihood of taking a diagnostic or antibody test, endorsement of general vaccination conspiracy beliefs, not being single or widowed, not being a homeowner, not being employed full-time, not retired, a change in working, and having a child at school	Single, widowed, homeowner, those working full-time, retired, having a child at school, at very high risk of a severe COVID-19 illness	N/A	N/A	Mistrust of healthcare/NHS	Positive healthcare experiences	N/A	N/A	N/A	N/A
Hussain et al., 2021	Artificial intelligence-enabled analysis of UK and US public attitudes on Facebook and Twitter towards COVID-19 vaccinations	USA, UK	N/A	Neutral: USA 18%, UK 17%	vaccine safety	N/A	N/A	N/A	public apprehensions and concerns regarding delays or pauses in vaccine trials, corporations,	proven safe and effective by public health officials, public opinions on vaccine development, related trials, news related to vaccine availability	N/A	N/A	governments influencing vaccine availability and rights exclusivity for economic benefits (political skeptism)	N/A
Malesza & Wittmann, 2021	Acceptance and intake of covid-19 vaccines among older germans	Germany	Already vaccinated: 20.9% yes: 57.3%	No: 21.8%	perceptions of the negative side-effects and the general impediments to vaccination	Perception of becoming infected, perception of severity of long-term effects, vaccine efficacy, benefits of vaccination, thinks pandemic will get worse in 3 months time, having chronic illness and general health condition, single/widowed/divorced	N/A	N/A	N/A	Thinks media over-report of vaccine side effects	N/A	N/A	N/A	N/A
Petravic et al., 2021	Factors affecting attitudes towards covid-19 vaccination: An online survey in slovenia	Slovenia	Intent to: 59%	N/A	believing that vaccination is an attempt to control the population, negative experiences with prior vaccinations, those who belief that a large number of people claimed that the virus had not yet been isolated according to the Koch postulate, those who believe in the role of the human immune system as the primary line of defence, personal bad experiences with vaccines	men, physicians, , older age, prior vaccination against influenza	trusting information from friends and acquaintances that are non-HCP,	N/A	those who trust alternative sources on social media and distrust the government	those who trust official sources	N/A	N/A	N/A	N/A
Salmon et al., 2021	COVID-19 vaccination attitudes, values and intentions among United States adults prior to emergency use authorization	USA	Intenders: 50%	Wait and learn: 40% unlikely: 10%	African American Being in good or fair health compared to those in excellent health Worried about personal information requirement to get a COVID-19 vaccine Less likely to have been diagnosed with high risk condition for COVID-19 Less likely to think they will be infected with COVID-19	Male >=60 Bachelor's Degree or higher Democrats Live in metropolitan High income High risk condition for COVID-19 Received flu shot in past 12 months Likely to discuss COVID-19 with healthcare provider Perceived COVID-19 to be severe Consider COVID-19 vaccine to be important to stop the spread of infection Usually or almost always wear a mask Hold communitarian worldview Support egalitarianism Co…	Know someone with a serious vaccine reaction	N/A	Concerned about being experimented on by government and drug companies Less likely to trust the CDC and local/state health department	Trust CDC Trust local/state health department	N/A	N/A	N/A	N/A
Yu et al., 2021	Understanding the Prevalence and Associated Factors of Behavioral Intention of COVID-19 Vaccination Under Specific Scenarios Combining Effectiveness, Safety, and Cost in the Hong Kong Chinese General Population	Hong Kong	At the soonest: 13.1	Would wait: 68 Take up as late as possible: 10.2 Try not to + definietly not: 8.4%	has rare side effects higher educational level-college and above being single younger age (below 35), having children aged <18 perceived high risk of contacting covid-19	Male 80% effectiveness, rare mild side effects, Older people were more likely than younger people to incline toward vaccination at the soonest, and were less likely to wait- and-see or avoid vaccination, those retired or housewives, with chronic conditions, perceived impact of the vaccines in controlling the local COVID-19 pandemic, perceived vaccines protectiveness ≥1 year, influenza vaccination…	N/A	perceived percentages of the public and acquaintances intending to take up COVID-19 vaccination within six months since its availability	Vaccine manufactured in China, Russia, other countries lower than 80% efficacy	Vaccine manufactured in Japan and US/ EU frequency of exposure to positive social media messages about COVID-19 vaccination Trsut and satisfaction with the government	N/A	N/A	If vaccine cost above an amount that one is willing to pay Having to pay for vaccine	If vaccines were free
Wang et al., 2021	The changing acceptance of COVID-19 vaccination in different epidemic phases in China: A longitudinal study	China	88.6% (November to December 2020)	No: 11.4% (Dec)	Unsure about safety of vaccines History of refusing certain type of vaccination Having vaccine convenience as an important factor in vaccination decision-making	Perceived high risk of infection Belief that vaccination is effective way to prevent and control COVID-19 Having vaccine efficacy of at least 70% or 90%	N/A	N/A	N/A	Valuing doctor's recommendation as an important factor in vaccination decision-making.	confirmed or suspected cases in local counties	N/A.	Having vaccine price as an important factor in vaccination decision-making	N/A
Soares et al., 2021	Factors associated with COVID-19 vaccine hesitancy	Portugal	would take the vaccine as soon as possible: 35.3%	Would wait to take vaccines): 56% Would not take: 9%	Individuals with secondary education or individuals without education or with a basic education Female Lost income during pandemic Having school-age children Perceiving a low/nonexisting risk of infection/ developing complications Felt agitated, sad, or anxious due to the physical distancing measures every day Workers Those who refused to flu vaccinate this year	Male, older, being retired, Having a university degree Takes flu vaccine every year/ intention to take this year Perceived health status as reasonable compared to good or very good Having comorbidities Finds that information provided by health authorities to be clear and understandable Perceiving risk of infection/ developing complications as high/moderate Felt agitated, sad, or anxious due to th…			those who found the information provided by health authorities to be inconsistent and contradictory, Lack of confidence in the health service response to the pandemic. Finds that measures implemented by govt to be inadequate	Confident in health service response to pandemic	N/A	N/A	N/A	N/A
Latkin et al., 2021	Trust in a COVID-19 vaccine in the US: A social-ecological perspective	USA	59.1 (high trust)	Low trust: 40.9%	Republican political ideology Increasingly conservative political affiliation Vaccine skepticism: distrust in vaccines in general, distrust in a flu vaccine, vaccine source Compromised immune systems: unable to get some vaccines or get sick from vaccines, or prefer natural immunity General skepticism: general indecisiveness and lack of trust Vaccine fast-tracking: belief that the vaccine is being…	Being male Being non-Hispanic Black Democrat political ideology Belief that not much can be done to prevent getting the corona virus	N/A	Higher levels of social norms for COVID-19 preventive behaviors	Profit distrust: distrust of big Pharma, emphasis on profit aspect Current government distrust: lack of trust in the current administration, re-election scam	High trust in Johns Hopkins University, state health departments, mainstream news sources, and the CDC as sources of COVID-19 informatio	N/A	N/A	N/A	N/A
Robertson et al., 2021	Predictors of COVID-19 vaccine hesitancy in the UK household longitudinal study	UK	very likely: 53.5 likely: 28.5	Unlikeliy/very unlikely: 18	Female, Younger.Black Ethnic minority Concerns about future unknown effects Do not trust vaccines (general)	Higher education level (degree) To avoid catching COVID-19 or becoming ill from the disease To allow social and family life to get back to normal Knowing that a vaccine reduced their risk of catching COVID-19			N/A	If vaccine is demonstrated to be safe	N/A	N/A	N/A	N/A
Nguyen et al., 2021	COVID-19 vaccination intent, perceptions, and reasons for not vaccinating among groups prioritized for early vaccination - United States, September and December 2020	USA	Aabsolutely certain/very likely): 39.4 (Sept) 49.1 (Dec)	Somewhat likely: 22.5 (Sept) 18.9 (Dec) not likely: 38.1 (Sept) 32.1 (Dec)	Younger adults, women, non-Hispanic Black (Black) persons, adults living in nonmetropolitan areas, and adults with lower educational attainment, with lower income, and concerns about side effects and safety of the COVID-19 vaccine planning to wait to see if the vaccine is safe and consider receiving it later Plan to use masks/other precautions instead Don't like vaccines Not a member of any group…	N/A	N/A	N/A	lack of trust in the government concern that COVID-19 vaccines were developed too quickly Doctor has not recommended a COVID-19 vaccine to me	N/A	N/A	N/A	without health insurance Concern about the costs associated with the vaccine (such as office visit costs or vaccine administration fees)
Jackson et al., 2021	Negative vaccine attitudes and intentions to vaccinate against Covid-19 in relation to smoking status: a population survey of UK adults	UK	N/A	N/A	mistrust in the benefit of vaccines worries about unforeseen future effects preference for natural immunity currently a smoker	N/A			concerns about commercial profiteering	N/A	N/A	N/A	N/A	N/A
Tran et al., 2021	Determinants of COVID-19 vaccine acceptance in a high infection-rate country: a cross-sectional study in Russia	Russia	Willing to: 41.7 63.2 if proven safe and effective	N/A	N/A	Male lower monthly income perceived there to be positive benefits of the vaccine believed that vaccination helps reduce the risk of virus infection vaccination will ease complications of the disease the vaccine will help to provide long-term immunity lack of concern about: side effects, effectiveness, safety of vaccination, exaggerating threat of covid-19, fear of injections not having belief in …	N/A	N/A	N/A	recommended by trusted doctor positive trust in the healthcare system, proven safe and effective Trust in healtcare system	N/A	N/A	N/A	N/A
